# Supplementary material for: Effect of Supplemental Bamboo Leaf Extract on Milk Production, Composition, Biochemical Indices, and Fecal Microbiota Diversity in Grazing Yili Mares
Source: Life (Basel). 2025 Dec 17;15(12):1928. doi: 10.3390/life15121928 (PMC12735208; doi:10.3390/life15121928)
Supplement: Supplementary file 1 [file life-15-01928-s001.zip]

Archive with 1 entries (1 files):
- life-3904021-supplementary.pdf
